# Supplementary material for: Inflammation of Dry Eye Syndrome: A Cellular Study of the Epithelial and Macrophagic Involvement of NFAT5 and RAGE
Source: Int J Mol Sci. 2023 Jul 4;24(13):11052. doi: 10.3390/ijms241311052 (PMC10341472; doi:10.3390/ijms241311052)
Supplement: Supplementary file 1 [file ijms-24-11052-s001.zip]

Archive with 1 entries (1 files):
- ijms-2429930-supplementary.pdf
